# Supplementary material for: Technical evaluation of a novel digital PCR platform for detecting EGFR/KRAS mutations in NSCLC archived plasma specimens
Source: J Liq Biopsy. 2023 Dec 19;3:100133. doi: 10.1016/j.jlb.2023.100133 (PMC11863824; doi:10.1016/j.jlb.2023.100133)
Supplement: Multimedia component 1 [file mmc1.xlsx]

## Sheet: Foglio1
Sample	Mutational status	Partitions positive	Partitions negative	Concentration (copies/μl)	Threshold
ID01	MT	66	25345	3.2	42.1
	WT	462	24949	22.3	77.1
ID02	MT	4	25441	0.2	52.5
	WT	2484	22954	125.1	88.6
ID03	MT	1	25379	0.1	53.8
	WT	137	25243	6.6	76.5
ID04	MT	29	25428	1.4	34
	WT	896	24557	43.6	85.4
ID05	MT	7559	17716	432.6	44
	WT	2038	23438	101.5	76.8
ID06	MT	1	24740	0.1	33.4
	WT	322	24419	15.95	70.8
ID07	MT	38	25418	1.8	40.6
	WT	398	25058	19.2	61.8
ID08	MT	899	24270	44.3	49.1
	WT	612	24557	30	58.7
ID09	MT	1	25418	0.1	37.2
	WT	565	24854	27.4	72
ID10	MT	1	25389	0.1	33.4
	WT	459	24927	22.2	69.5
ID11	MT	3	25406	0.1	30.9
	WT	154	25255	7.4	66.3
ID12	MT	42	25362	2	51.6
	WT	436	24968	21.1	65.7
ID13	MT	6	25479	0.3	29.9
	WT	157	25328	7.5	65.7
ID14	MT	1	24832	0.1	32.1
	WT	178	24653	8.8	58
ID15	MT	57	25329	2.7	50.4
	WT	3093	22276	158.3	69.5
ID16	MT	133	24620	6.6	65
	WT	1602	23143	81.5	72
ID17	MT	86	25380	4.1	62.5
	WT	834	24632	40.5	79.1
ID18	MT	10	25466	0.5	28.3
	WT	930	24538	45.3	38.3
ID19	MT	33	25403	1.6	36.2
	WT	213	25223	10.2	51
ID20	MT	0	25462	0	37.2
	WT	535	24925	25.8	78.4
ID21	MT	157	25327	7.5	42.7
	WT	279	25205	13.5	85.4
ID22	MT	10	24813	0.5	36
	WT	963	23856	48.2	72.7
ID23	MT	38	25415	1.8	49.7
	WT	440	25013	21.2	74.6
ID24	MT	222	24520	11	37
	WT	974	23766	48.9	49.1
ID25	MT	1	25471	0.5	32.1
	WT	786	24686	38.2	69.5
