# Supplementary material for: Technical evaluation of a novel digital PCR platform for detecting EGFR/KRAS mutations in NSCLC archived plasma specimens
Source: J Liq Biopsy. 2023 Dec 19;3:100133. doi: 10.1016/j.jlb.2023.100133 (PMC11863824; doi:10.1016/j.jlb.2023.100133)
Supplement: Multimedia component 2 [file mmc2.xlsx]

## Sheet: Foglio1
Sample	EXON 19 DEL					L858R					T790M					G12C					G12D					G12A					G12V					G13C
	Mutational status	Partition positive	Partition negative	Concentration (copies/μl)	Threshold	Mutational status	Partition positive	Partition negative	Concentration (copies/μl)	Threshold	Mutational status	Partition positive	Partition negative	Concentration (copies/μl)	Threshold	Mutational status	Partition positive	Partition negative	Concentration (copies/μl)	Threshold	Mutational status	Partition positive	Partition negative	Concentration (copies/μl)	Threshold	Mutational status	Partition positive	Partition negative	Concentration (copies/μl)	Threshold	Mutational status	Partition positive	Partition negative	Concentration (copies/μl)	Threshold	Mutational status	Partition positive	Partition negative	Concentration (copies/μl)	Threshold
ID26	MT	0	25449	0	30.86	MT	0	25409	0	29.58	MT	0	25428	0	29.58	MT	1	25423	0.1	44.88	MT	0	25461	0	29.58	MT	0	25457	0	16.83	MT	0	25428	0	28.31	MT	1	25467	0.1	16.83
	WT	228	25221	11	75.54	WT	218	25191	10.5	64.39	WT	62	25366	3	59.61	WT	251	25173	12.1	51	WT	265	25196	12.7	45.9	WT	97	25360	4.7	43.35	WT	283	25145	13.6	36.02	WT	196	25272	9.4	63.75
ID27	MT	0	25457	0	32.13	MT	0	25471	0	34.68	MT	0	25470	0	29.58	MT	0	25463	0	49.98	MT	0	25248	0	14.28	MT	0	25465	0	21.93	MT	0	25451	0	28.31	MT	0	25464	0	19.38
	WT	640	24817	31	75.86	WT	804	24667	39	60.56	WT	302	25168	14.5	58.01	WT	698	24765	33.8	59.61	WT	650	24598	31.7	54.19	WT	337	25128	16.2	43.99	WT	614	24837	29.7	49.73	WT	658	24801	31.88	42.71
ID28	MT	0	25458	0	29.58	MT	0	25473	0	32.13	MT	0	25460	0	27.03	MT	0	25458	0	41.06	MT	0	25468	0	11.73	MT	0	25458	0	16.83	MT	0	25458	0	25.76	MT	0	25451	0	18.11
	WT	65	25393	3.1	73.31	WT	90	25383	4.3	56.1	WT	51	25409	2.4	70.13	WT	55	25403	2.6	85.43	WT	6	25402	3.2	43.03	WT	29	25429	1.4	23.84	WT	67	25391	3.2	39.53	WT	42	25409	2	51.45
ID29	MT	0	25475	0	33.41	MT	0	25466	0	28.31	MT	0	25485	0	30.86	MT	1	25476	0.1	41.06	MT	0	25472	0	13.01	MT	0	25487	0	18.11	MT	0	25466	0	27.03	MT	0	25449	0	21.93
	WT	12	25463	0.6	61.46	WT	17	25449	0.8	44.88	WT	12	25473	0.6	43.61	WT	53	25424	2.5	52.28	WT	66	25457	0.7	38.51	WT	3	25484	0.1	29.58	WT	19	25447	0.9	25.76	WT	17	25432	0.814	42.33
ID30	MT	0	25481	0	30.86	MT	0	25459	0	32.13	MT	0	25486	0	34.68	MT	0	25460	0	39.78	MT	0	25458	0	16.83	MT	0	25455	0	16.83	MT	0	25473	0	24.48	MT	0	25468	0	20.66
	WT	63	25418	3	80.33	WT	130	25329	6.2	57.38	WT	44	25442	2.1	60.56	WT	37	25423	1.7	82.88	WT	41	25417	2	63.75	WT	34	25421	1.6	30.86	WT	47	25425	2.3	52.91	WT	50	25417	2.393	45.9
ID31	MT	0	25464	0	37.23	MT	0	25471	0	30.86	MT	0	25484	0	27.03	MT	0	25469	0	42.33	MT	3	25470	0.1	16.83	MT	0	25464	0	15.56	MT	0	25470	0	25.76	MT	0	25460	0	19.38
	WT	120	25344	0.6	79.37	WT	111	25359	5.3	65.66	WT	57	25427	2.7	63.11	WT	139	25330	6.7	46.22	WT	96	25377	4.6	60.56	WT	64	25400	3.1	53.55	WT	117	25353	5.6	53.55	WT	98	25361	4.7	46.54
ID32	MT	0	25458	0	41.06	MT	0	25467	0	28.31	MT	0	25469	0	25.76	MT	0	25473	0	42.33	MT	0	25421	0	15.56	MT	0	25464	0	18.11	MT	0	25465	0	25.76	MT	0	25453	0	19.38
	WT	193	25263	9.3	86.06	WT	199	25268	9.5	66.94	WT	109	25360	5.2	65.66	WT	203	25270	9.7	67.58	WT	200	25419	9.6	61.2	WT	108	25355	5.2	51	WT	177	25286	8.5	48.45	WT	170	25283	8.158	50.36
ID33	MT	0	25456	0	30.86	MT	0	25478	0	37.23	MT	0	25465	0	27.03	MT	0	25448	0	42.33	MT	1	25437	0.1	14.28	MT	0	25468	0	16.83	MT	0	25239	0	24.48	MT	0	25480	0	16.83
	WT	41	25415	2	68.53	WT	38	25439	1.8	64.01	WT	27	25438	1.3	45.39	WT	37	25411	1.8	60.88	WT	35	25403	1.7	50.36	WT	21	25447	1	23.21	WT	29	25210	1.4	34.55	WT	35	25445	1.673	49.09
ID34	MT	0	25455	0	30.86	MT	0	25456	0	35.96	MT	0	25449	0	27.03	MT	0	25450	0	48.71	MT	0	25459	0	16.83	MT	0	25482	0	19.38	MT	0	25474	0	27.03	MT	0	25464	0	18.11
	WT	328	25127	15.8	72.68	WT	379	25077	18.3	65.66	WT	106	25343	5.1	65.66	WT	267	25183	12.8	75.86	WT	310	25149	14.9	61.84	WT	136	25346	6.5	46.54	WT	257	25217	12.3	44.94	WT	283	25181	13.61	49.09
ID35	MT	0	25475	0	30.86	MT	0	25464	0	35.96	MT	0	25465	0	28.31	MT	1	25467	0.1	42.33	MT	0	25460	0	35.96	MT	0	25384	0	18.11	MT	0	25482	0	27.03	MT	0	25467	0	18.11
	WT	99	25376	4.7	79.69	WT	124	25340	5.9	56.74	WT	57	25408	2.7	62.48	WT	94	25371	4.5	80.96	WT	134	25326	6.4	61.2	WT	60	25324	2.9	56.74	WT	132	25350	6.3	43.67	WT	105	25361	5.03	56.74
ID36	MT	0	25475	0	33.41	MT	0	25459	0	32.13	MT	0	25466	0	30.86	MT	0	25460	0	48.71	MT	1	25477	0.1	13.01	MT	0	25488	0	15.56	MT	0	25470	0	28.31	MT	0	25487	0	19.38
	WT	2259	23194	113.1	77.78	WT	2151	23305	107.5	63.11	WT	721	24745	35	49.73	WT	416	25042	20.1	70.13	WT	359	25119	17.3	68.21	WT	198	25290	9.5	41.12	WT	430	25040	20.7	48.77	WT	415	25072	19.99	37.93
ID37	MT	0	25482	0	30.86	MT	0	25444	0	28.31	MT	0	25460	0	28.31	MT	0	25467	0	42.33	MT	6	25487	0.3	19.38	MT	0	25461	0	20.66	MT	0	25454	0	25.76	MT	0	25463	0	18.11
	WT	318	25164	15.3	74.59	WT	338	25106	16.3	65.03	WT	151	25308	7.2	58.33	WT	294	25173	14.4	72.04	WT	432	25061	20.8	52.28	WT	116	25344	5.6	51.96	WT	445	25009	21.5	42.08	WT	268	25195	12.88	60.56
ID38	MT	0	25491	0	34.68	MT	0	25475	0	27.03	MT	0	25483	0	29.58	MT	0	25486	0	42.33	MT	0	25472	0	14.28	MT	0	25485	0	15.56	MT	0	25476	0	27.03	MT	0	25480	0	19.38
	WT	106	25385	5.1	75.54	WT	78	25396	3.7	58.65	WT	62	25421	3	70.13	WT	104	25382	5	78.41	WT	166	25306	8	44.63	WT	55	25430	2.6	52.91	WT	168	25308	8.1	40.16	WT	72	25408	3.445	50.36
ID39	MT	0	25371	0	30.86	MT	0	25481	0	25.76	MT	0	25471	0	24.48	MT	1	25455	0.1	44.88	MT	0	25476	0	11.73	MT	0	25468	0	19.38	MT	0	25462	0	25.76	MT	0	25481	0	19.38
	WT	46	25324	2.2	86.7	WT	71	25409	3.4	58.33	WT	28	25443	1.3	59.93	WT	48	25408	2.3	64.71	WT	65	25411	3.1	61.2	WT	29	25439	1.4	26.39	WT	40	25422	1.9	51.64	WT	36	25445	1.721	52.91
ID40	MT	0	25467	0	30.86	MT	0	25461	0	24.48	MT	0	25467	0	25.76	MT	0	25464	0	41.06	MT	0	25459	0	13.01	MT	0	25458	0	15.56	MT	0	25481	0	24.48	MT	0	25454	0	18.11
	WT	45	25422	2.1	78.41	WT	40	25421	1.9	57.37	WT	30	25437	1.4	37.23	WT	50	25414	2.4	81.6	WT	68	25391	3.3	47.81	WT	21	25437	1	38.51	WT	69	25412	3.3	45.26	WT	58	25394	2.777	44.63
ID41	MT	0	25496	0	35.96	MT	0	25422	0	32.13	MT	0	25466	0	27.03	MT	0	25475	0	43.61	MT	0	25456	0	11.73	MT	0	25482	0	15.56	MT	0	25490	0	24.48	MT	0	25462	0	19.38
	WT	48	25448	2.3	76.5	WT	49	25373	2.3	56.1	WT	32	25434	1.5	63.11	WT	46	25429	2.2	84.15	WT	35	25421	1.7	56.74	WT	33	25449	1.6	37.42	WT	31	25459	1.5	28.81	WT	30	25432	1.435	33.92
ID42	MT	0	25441	0	27.03	MT	0	25487	0	28.31	MT	0	25403	0	25.76	MT	0	25452	0	46.16	MT	0	25363	0	13.01	MT	0	25477	0	15.56	MT	0	25482	0	24.48	MT	0	25481	0	16.83
	WT	526	24915	25.4	65.66	WT	548	24939	26.5	53.87	WT	204	25199	9.8	58.01	WT	479	24973	23.1	71.4	WT	509	24854	24.7	60.56	WT	260	25217	12.5	46.54	WT	498	24984	24	40.8	WT	475	25006	22.91	39.21
ID43	MT	0	25467	0	33.41	MT	0	25467	0	28.31	MT	0	25472	0	33.41	MT	0	25477	0	48.71	MT	0	25469	0	14.28	MT	0	25464	0	14.28	MT	0	25458	0	23.21	MT	0	25464	0	18.11
	WT	88	25377	4.2	77.46	WT	98	25369	4.7	51.96	WT	47	25425	2.3	61.2	WT	81	25396	3.9	72.99	WT	151	25318	7.2	46.54	WT	56	25408	2.7	34.11	WT	160	25298	7.7	33.15	WT	78	25385	3.735	54.83
ID44	MT	0	25485	0	28.31	MT	0	25473	0	25.76	MT	0	25446	0	25.76	MT	1	25471	0.1	42.33	MT	0	25473	0	13.01	MT	0	25464	0	14.28	MT	0	25461	0	20.66	MT	0	25455	0	15.56
	WT	73	25411	3.5	73.31	WT	75	25398	3.6	52.91	WT	27	25419	1.3	48.07	WT	84	25387	4	47.3	WT	57	25416	2.7	57.38	WT	22	25442	1.1	18.11	WT	61	25400	2.9	45.26	WT	69	25386	3.305	41.44
ID45	MT	0	25478	0	28.31	MT	0	25464	0	28.31	MT	0	25455	0	28.31	MT	1	25475	0.1	41.06	MT	0	25461	0	33.41	MT	0	25483	0	15.56	MT	0	25457	0	23.21	MT	0	25475	0	18.11
	WT	35	25442	1.7	77.78	WT	65	25399	3.1	57.38	WT	24	25431	1.2	41.69	WT	57	25418	2.7	45.07	WT	55	25406	2.6	45.9	WT	22	25461	1.1	20.66	WT	58	25399	2.8	33.15	WT	36	25439	1.722	56.74
ID46	MT	0	25453	0	27.03	MT	0	25476	0	32.13	MT	0	25471	0	25.76	MT	0	25458	0	43.61	MT	0	25460	0	13.01	MT	0	25470	0	14.28	MT	0	25469	0	24.48	MT	0	25474	0	18.11
	WT	42	25410	2	67.58	WT	47	25429	2.2	54.19	WT	27	25444	1.3	42.33	WT	41	25417	2	81.6	WT	72	25386	3.5	47.18	WT	27	25443	1.3	20.66	WT	72	25396	3.447	36.98	WT	47	25427	2.248	39.53
ID47	MT	0	25471	0	27.03	MT	0	25475	0	29.58	MT	0	25393	0	24.48	MT	0	25484	0	41.06	MT	0	25464	0	20.66	MT	0	25473	0	16.83	MT	0	25469	0	24.48	MT	0	25464	0	19.38
	WT	120	25351	5.7	76.5	WT	132	25343	6.3	51.96	WT	68	25325	3.3	49.73	WT	151	25333	7.2	50.36	WT	111	25353	5.3	56.1	WT	69	25404	3.3	50.36	WT	111	25358	5.317	44.94	WT	104	25359	4.983	43.99
ID48	MT	0	25469	0	28.31	MT	0	25477	0	35.96	MT	0	25471	0	30.86	MT	1	25474	0.1	44.88	MT	0	25467	0	32.13	MT	0	25462	0	20.66	MT	0	25476	0	29.58	MT	0	25472	0	18.11
	WT	4910	20480	261.6	66.94	WT	5172	20166	277.9	52.28	WT	3504	21964	180.2	61.2	WT	5280	20123	283.7	47.81	WT	5141	20231	275.7	52.28	WT	4264	21159	223.5	47.18	WT	5009	20319	268.3	41.12	WT	5171	20156	278	35.7
ID49	MT	0	25442	0	25.76	MT	0	25451	0	28.31	MT	0	25452	0	25.76	MT	0	25474	0	44.88	MT	0	25475	0	13.01	MT	0	25320	0	18.11	MT	0	25451	0	25.76	MT	0	25447	0	18.11
	WT	111	25331	5.3	65.03	WT	131	25320	6.3	53.87	WT	51	25401	2.4	56.42	WT	81	25392	3.9	77.78	WT	142	25333	6.8	47.81	WT	56	25264	2.7	42.39	WT	143	25308	6.9	45.9	WT	79	25368	3.785	58.65
ID50	MT	0	25462	0	27.03	MT	0	25472	0	33.41	MT	0	25451	0	25.76	MT	0	25460	0	37.23	MT	0	25455	0	13.01	MT	0	25456	0	15.56	MT	0	25458	0	24.48	MT	0	25462	0	16.83
	WT	41	25421	2	54.95	WT	43	25428	2.1	60.56	WT	28	25423	1.3	42.2	WT	45	25415	2.2	57.69	WT	39	25416	1.9	53.55	WT	25	25431	1.2	23.21	WT	42	25416	2	47.18	WT	34	25427	1.627	49.09
